# Supplementary material for: Chemically Polymerized Polypyrrole on Glucose-Porcine Skin Gelatin Nanofiber as Multifunctional Electrochemical Actuator-Sensor-Capacitor
Source: Polymers (Basel). 2025 Feb 26;17(5):631. doi: 10.3390/polym17050631 (PMC11902419; doi:10.3390/polym17050631)
Supplement: Supplementary file 1 [file polymers-17-00631-s001.zip]

Archive with 1 entries (1 files):
- polymers-3478812-supplementary.pdf
